# Supplementary material for: Methyl Jasmonate Enhances the Resistance of Populus alba var. pyramidalis Against Anoplophora glabripennis (Coleoptera: Cerambycidae)
Source: Insects. 2025 Feb 3;16(2):153. doi: 10.3390/insects16020153 (PMC11855635; doi:10.3390/insects16020153)
Supplement: Supplementary file 1 [file insects-16-00153-s001.zip]

Archive with 1 entries (1 files):
- insects-3389087-supplementary.pdf
